# Supplementary material for: Sex differences in sleep deficits in mice with an autism-linked Shank3 mutation
Source: Biol Sex Differ. 2024 Oct 28;15:85. doi: 10.1186/s13293-024-00664-6 (PMC11514800; doi:10.1186/s13293-024-00664-6)
Supplement: Supplementary file 2 — Supplementary Material 2. Additional file 2 includes statistical data from the data analysis conducted for the current study in an excel format. [file 13293_2024_664_MOESM2_ESM.xlsx]

## Sheet: Figure1
BASELINE DAY TIME IN STATE											BASELINE DAY TIME IN STATE
WAKE LIGHT PERIOD											BASELINE WAKE DARK PERIOD
	SumSq	DF	MeanSq	F	pValue							SumSq	DF	MeanSq	F	pValue
(Intercept)	45.5195	1	45.5195	1806.04	4.19736e-24						(Intercept)	170.079	1	170.079	2678.06	3.9021e-26
Genotype	0.250811	1	0.250811	9.95119	0.00428647						Genotype	0.00687619	1	0.00687619	0.108272	0.744974
Sex	0.131923	1	0.131923	5.23418	0.0312558						Sex	0.193771	1	0.193771	3.05111	0.0934698
Genotype:Sex	0.0384287	1	0.0384287	1.5247	0.228862						Genotype:Sex	0.836226	1	0.836226	13.1672	0.0013386
Error	0.604898	24	0.0252041	1	0.5						Error	1.5242	24	0.0635083	1	0.5
(Intercept):Time	2.27665	11	0.206968	5.75942	2.43967e-08						(Intercept):Time	3.82996	11	0.348178	9.76658	8.01849e-15
Genotype:Time	0.460018	11	0.0418198	1.16374	0.312573						Genotype:Time	0.960322	11	0.087302	2.44887	0.00630996
Sex:Time	0.745597	11	0.0677815	1.8862	0.0412648						Sex:Time	0.477033	11	0.0433666	1.21646	0.275819
Genotype:Sex:Time	0.35031	11	0.0318464	0.886207	0.554404						Genotype:Sex:Time	0.736981	11	0.0669983	1.87934	0.0421688
Error(Time)	9.487	264	0.0359356	1	0.5						Error(Time)	9.41159	264	0.03565	1	0.5
NREM											NREM
	SumSq	DF	MeanSq	F	pValue							SumSq	DF	MeanSq	F	pValue
(Intercept)	101.183	1	101.183	5016.75	2.19212e-29						(Intercept)	23.1741	1	23.1741	431.684	7.52841e-17
Genotype	0.184909	1	0.184909	9.16792	0.00580773						Genotype	0.0149482	1	0.0149482	0.278452	0.602562
Sex	0.0750012	1	0.0750012	3.71861	0.0657199						Sex	0.126648	1	0.126648	2.35919	0.137626
Genotype:Sex	0.039193	1	0.039193	1.94322	0.176093						Genotype:Sex	0.655531	1	0.655531	12.2112	0.00186784
Error	0.484059	24	0.0201691	1	0.5						Error	1.28839	24	0.053683	1	0.5
(Intercept):Time	1.40523	11	0.127749	4.92991	5.89387e-07						(Intercept):Time	2.81243	11	0.255676	8.89459	1.88809e-13
Genotype:Time	0.359523	11	0.0326839	1.2613	0.247106						Genotype:Time	0.707774	11	0.0643431	2.2384	0.0129988
Sex:Time	0.554906	11	0.050446	1.94675	0.0340267						Sex:Time	0.363024	11	0.0330022	1.1481	0.324106
Genotype:Sex:Time	0.281445	11	0.0255859	0.987381	0.458141						Genotype:Sex:Time	0.602244	11	0.0547495	1.90466	0.0389194
Error(Time)	6.84102	264	0.025913	1	0.5						Error(Time)	7.5887	264	0.0287451	1	0.5
REM											REM
	SumSq	DF	MeanSq	F	pValue							SumSq	DF	MeanSq	F	pValue
(Intercept)	2.31965	1	2.31965	580.419	2.52291e-18						(Intercept)	0.225556	1	0.225556	227.074	9.82432e-14
Genotype	0.00508148	1	0.00508148	1.27148	0.270637						Genotype	0.00154762	1	0.00154762	1.55804	0.223993
Sex	0.00802647	1	0.00802647	2.00837	0.169285						Sex	0.00710935	1	0.00710935	7.1572	0.0132343
Genotype:Sex	5.29101e-07	1	5.29101e-07	0.000132391	0.990915						Genotype:Sex	0.0109841	1	0.0109841	11.0581	0.00283095
Error	0.0959163	24	0.00399651	1	0.5						Error	0.0238396	24	0.000993315	1	0.5
(Intercept):Time	0.107774	11	0.00979763	6.60841	9.55275e-10						(Intercept):Time	0.0877241	11	0.00797492	12.0014	3.1676e-18
Genotype:Time	0.0155251	11	0.00141138	0.951959	0.491036						Genotype:Time	0.0221103	11	0.00201002	3.02486	0.000801869
Sex:Time	0.0331879	11	0.00301708	2.03499	0.0255726						Sex:Time	0.0142381	11	0.00129438	1.94789	0.033902
Genotype:Sex:Time	0.00911067	11	0.000828243	0.558641	0.861258						Genotype:Sex:Time	0.0103161	11	0.000937826	1.41133	0.167449
Error(Time)	0.391407	264	0.0014826	1	0.5						Error(Time)	0.175428	264	0.000664501	1	0.5
Post hoc comparison t-test
LIGHT PERIOD											DARK PERIOD
WAKE	Sex	Genotype_1	Genotyope_2	Differences	StdErr	pVal_unadj	pValue_adj				WAKE	Sex	Genotype_1	Genotyope_2	Differences	StdErr	p_val_unadj	pValue_adj
Hours 1-12	'F'	'Mut'	'WT'	0.0760317	0.0244969	0.00484395	0.0096879				Hours 13-24	'F'	'Mut'	'WT'	-0.0907275	0.0388858	0.028362	0.0283465
	'M'	'Mut'	'WT'	0.033254	0.0244969	0.187258	0.187258					'M'	'Mut'	'WT'	0.108823	0.0388858	0.00999389	0.0199265
	'Mut'	'F'	'M'	0.0610185	0.0244969	0.0200575	0.0401149					'Mut'	'F'	'M'	-0.147804	0.0388858	0.000870781	0.00173977
	'WT'	'F'	'M'	0.0182407	0.0244969	0.463734	0.463734					'WT'	'F'	'M'	0.051746	0.0388858	0.196165	0.195787
NREM											NREM
Hours 1-12	'F'	'Mut'	'WT'	-0.0685185	0.0219139	0.00458363	0.00916726				Hours 13-24	'F'	'Mut'	'WT'	0.075	0.0357514	0.0466538	0.0466312
	'M'	'Mut'	'WT'	-0.0253175	0.0219139	0.259334	0.259334					'M'	'Mut'	'WT'	-0.10168	0.0357514	0.00899041	0.017921
	'Mut'	'F'	'M'	-0.0514815	0.0219139	0.0273757	0.0547514					'Mut'	'F'	'M'	0.127169	0.0357514	0.00160113	0.00319909
	'WT'	'F'	'M'	-0.00828042	0.0219139	0.708854	0.708854					'WT'	'F'	'M'	-0.0495106	0.0357514	0.179219	0.178836
REM											REM
Hours 1-12	'F'	'Mut'	'WT'			NA	NA				Hours 13-24	'F'	'Mut'	'WT'	0.0157275	0.00486316	0.00353673	0.00707346
	'M'	'Mut'	'WT'			NA	NA					'M'	'Mut'	'WT'	-0.00714286	0.00486316	0.154882	0.154882
	'Mut'	'F'	'M'	-0.00969577	0.00975474	0.330161	0.330161					'Mut'	'F'	'M'	0.0206349	0.00486316	0.000284596	0.000569193
	'WT'	'F'	'M'	-0.0098545	0.00994586	0.322464	0.330161					'WT'	'F'	'M'	-0.00223545	0.00486316	0.64989	0.64989

## Sheet: Figure3
Sleep Pressure									Sleep Latency
RepMeas_ANOVA_tables_SleepPressure.MvsF.WTvsMut									Repeated measures ANOVA
	SumSq	DF	MeanSq	F	pValue				'Source'	'Sum Sq.'	'd.f.'	'Mean Sq.'	'F'	'Prob>F'
(Intercept)	3.34167e+06	1	3.34167e+06	3206.63	3.32969e-26				'Sex'	852.541	1	852.541	5.00165	0.0353122
Genotype	6452.99	1	6452.99	6.19222	0.020511				'Genotype'	3453.55	1	3453.55	20.2612	0.00016137
Sex	5292.48	1	5292.48	5.0786	0.0340574				'Sex:Genotype'	504.377	1	504.377	2.95906	0.0988268
Genotype:Sex	1015.92	1	1015.92	0.974862	0.333744				'Error'	3920.39	23	170.452
Error	23968.6	23	1042.11	1	0.5				'Total'	8929.35	26
(Intercept):Time	141107	6	23517.8	79.6693	2.23062e-42
Genotype:Time	2264.99	6	377.498	1.27882	0.27097
Sex:Time	1743.81	6	290.635	0.984561	0.438188
Genotype:Sex:Time	1425.62	6	237.603	0.804908	0.567733
Error(Time)	40736.6	138	295.193	1	0.5
Repeated measures ANOVA within sex or within genotype									Post hoc comparison t-test
TEST	RepMeas_ANOVA_tables_SleepPressure.Male.WTvsMut										p_value_unadjusted	p_value_adjusted
	SumSq	DF	MeanSq	F	pValue	pvalue BH Adjustment			Males	WTvs Mut	0.0187261	0.0374522
(Intercept)	1.48124e+06	1	1.48124e+06	1768.62	1.67257e-13	2.23009e-13			Females	WTvs Mut	0.00300092	0.0120037
Genotype	1128.89	1	1128.89	1.34791	0.27022	0.360293			WT	Malesv Females	0.449653	0.449653
Error	9212.63	11	837.512	1	0.5	NaN			Mutants	Malesv Females	0.0683163	0.0910883
(Intercept):Time	71247.3	6	11874.6	237.968	1.07076e-42	2.14152e-42
Genotype:Time	868.692	6	144.782	2.90145	0.0142734	0.0570938
Error(Time)	3293.39	66	49.8999	1	0.5	NaN
TEST	RepMeas_ANOVA_tables_SleepPressure.Female.WTvsMut
	SumSq	DF	MeanSq	F	pValue	pvalue BH Adjustment
(Intercept)	1.88174e+06	1	1.88174e+06	1530.29	5.02185e-14	1.00437e-13
Genotype	6557.15	1	6557.15	5.33248	0.0395324	0.106185
Error	14756	12	1229.66	1	0.5	NaN
(Intercept):Time	71618.2	6	11936.4	22.9526	6.01457e-15	8.01943e-15
Genotype:Time	2903.3	6	483.883	0.930465	0.47856	0.549147
Error(Time)	37443.2	72	520.045	1	0.5	NaN
TEST	RepMeas_ANOVA_tables_SleepPressure.WT.MvsF
	SumSq	DF	MeanSq	F	pValue	pvalue BH Adjustment
(Intercept)	1.59085e+06	1	1.59085e+06	1640.53	3.31791e-14	1.00437e-13
Sex	870.232	1	870.232	0.897407	0.362165	0.362165
Error	11636.6	12	969.718	1	0.5	NaN
(Intercept):Time	80020.2	6	13336.7	210.607	1.37817e-43	5.5127e-43
Sex:Time	335.433	6	55.9054	0.882832	0.512039	0.549147
Error(Time)	4559.41	72	63.3251	1	0.5	NaN
TEST	RepMeas_ANOVA_tables_SleepPressure.Mut.MvsF
	SumSq	DF	MeanSq	F	pValue	pvalue BH Adjustment
(Intercept)	1.75087e+06	1	1.75087e+06	1561.76	3.30138e-13	3.30138e-13
Sex	5262.47	1	5262.47	4.69407	0.0530925	0.106185
Error	12332	11	1121.09	1	0.5	NaN
(Intercept):Time	63992.8	6	10665.5	19.4576	6.36434e-13	6.36434e-13
Sex:Time	2737.9	6	456.316	0.832482	0.549147	0.549147
Error(Time)	36177.2	66	548.139	1	0.5	NaN

## Sheet: Figure 4 
LIGHT PERIOD							DARK PERIOD								LIGHT PERIOD							DARK PERIOD									LIGHT PERIOD							DARK PERIOD								LIGHT PERIOD
WAKE WT Males							WAKE WT Males								WAKE MUT Males							WAKE MUT Males									WAKE WT FEMALES							WAKE WT FEMALES								WAKE MUT FEMALES
	SumSq	DF	MeanSq	F	pValue			SumSq	DF	MeanSq	F	pValue				SumSq	DF	MeanSq	F	pValue			SumSq	DF	MeanSq	F	pValue					SumSq	DF	MeanSq	F	pValue			SumSq	DF	MeanSq	F	pValue				SumSq	DF	MeanSq
(Intercept)	9.54082	1	9.54082	2070.53	8.27806e-15		(Intercept)	73.1529	1	73.1529	1501.14	5.63116e-14			(Intercept)	8.97842	1	8.97842	910.057	6.27591e-12		(Intercept)	93.0321	1	93.0321	3026.56	8.82722e-15				(Intercept)	10.7273	1	10.7273	517.957	3.07054e-11		(Intercept)	84.6052	1	84.6052	1097.41	3.62971e-13			(Intercept)	16.6565	1	16.6565
BLorSD	0.145971	1	0.145971	31.6784	0.000111023		BLorSD	0.0754852	1	0.0754852	1.549	0.237042			BLorSD	0.0301924	1	0.0301924	3.06032	0.108034		BLorSD	0.0365684	1	0.0365684	1.18966	0.298714				BLorSD	0.101393	1	0.101393	4.89567	0.0470589		BLorSD	0.090175	1	0.090175	1.16965	0.300728			BLorSD	0.0582326	1	0.0582326
Error	0.055295	12	0.00460792	1	0.5		Error	0.584777	12	0.0487314	1	0.5			Error	0.108523	11	0.00986577	1	0.5		Error	0.338124	11	0.0307385	1	0.5				Error	0.248529	12	0.0207107	1	0.5		Error	0.925145	12	0.0770954	1	0.5			Error	0.515733	12	0.0429778
(Intercept):Time	0.717405	6	0.119568	7.10818	5.67809e-06		(Intercept):Time	2.05059	11	0.186417	4.87011	2.70141e-06			(Intercept):Time	0.669792	6	0.111632	2.91358	0.0139477		(Intercept):Time	1.79136	11	0.162851	7.05867	3.76235e-09				(Intercept):Time	0.968314	6	0.161386	9.39891	1.31424e-07		(Intercept):Time	3.05556	11	0.277779	5.06919	1.40489e-06			(Intercept):Time	0.937759	6	0.156293
BLorSD:Time	0.0914024	6	0.0152337	0.905631	0.495853		BLorSD:Time	1.45108	11	0.131916	3.44628	0.000307751			BLorSD:Time	0.472899	6	0.0788165	2.0571	0.0702622		BLorSD:Time	0.185146	11	0.0168314	0.72955	0.708362				BLorSD:Time	0.036607	6	0.00610117	0.355325	0.904541		BLorSD:Time	0.810887	11	0.073717	1.34526	0.206764			BLorSD:Time	0.414617	6	0.0691029
Error:Time	1.21112	72	0.0168211	1	0.5		Error:Time	5.05267	132	0.0382778	1	0.5			Error:Time	2.52875	66	0.0383144	1	0.5		Error:Time	2.79159	121	0.023071	1	0.5				Error:Time	1.23629	72	0.0171707	1	0.5		Error:Time	7.23327	132	0.0547975	1	0.5			Error:Time	3.07108	72	0.0426539
NREM							NREM								NREM							NREM									NREM							NREM								NREM
	SumSq	DF	MeanSq	F	pValue			SumSq	DF	MeanSq	F	pValue				SumSq	DF	MeanSq	F	pValue			SumSq	DF	MeanSq	F	pValue					SumSq	DF	MeanSq	F	pValue			SumSq	DF	MeanSq	F	pValue				SumSq	DF	MeanSq
(Intercept)	34.3186	1	34.3186	9159.06	1.13273e-18		(Intercept)	15.7852	1	15.7852	422.531	1.01269e-10			(Intercept)	31.7624	1	31.7624	5189.93	4.58132e-16		(Intercept)	6.21621	1	6.21621	272.237	4.16373e-09				(Intercept)	32.8307	1	32.8307	2069.86	8.29406e-15		(Intercept)	11.3383	1	11.3383	166.001	2.18177e-08			(Intercept)	25.0228	1	25.0228
BLorSD	0.082302	1	0.082302	21.965	0.000526192		BLorSD	0.0261667	1	0.0261667	0.700421	0.418997			BLorSD	0.00926974	1	0.00926974	1.51466	0.244096		BLorSD	0.00954142	1	0.00954142	0.417863	0.531261				BLorSD	0.0787352	1	0.0787352	4.96397	0.0457754		BLorSD	0.0390773	1	0.0390773	0.572118	0.46401			BLorSD	0.050997	1	0.050997
Error	0.0449635	12	0.00374696	1	0.5		Error	0.448303	12	0.0373586	1	0.5			Error	0.06732	11	0.00612	1	0.5		Error	0.251172	11	0.0228338	1	0.5				Error	0.190336	12	0.0158613	1	0.5		Error	0.819635	12	0.0683029	1	0.5			Error	0.393131	12	0.0327609
(Intercept):Time	0.464975	6	0.0774958	6.82898	9.20276e-06		(Intercept):Time	1.49256	11	0.135687	4.52053	8.57426e-06			(Intercept):Time	0.464545	6	0.0774242	2.66741	0.0222759		(Intercept):Time	1.33851	11	0.121683	6.84794	7.06626e-09				(Intercept):Time	0.696161	6	0.116027	9.7532	7.56375e-08		(Intercept):Time	2.24034	11	0.203667	4.72175	4.40593e-06			(Intercept):Time	0.631254	6	0.105209
BLorSD:Time	0.0716271	6	0.0119378	1.05197	0.399464		BLorSD:Time	1.09383	11	0.0994388	3.31288	0.00047996			BLorSD:Time	0.336915	6	0.0561525	1.93456	0.0880998		BLorSD:Time	0.124506	11	0.0113187	0.636986	0.794088				BLorSD:Time	0.0344509	6	0.00574181	0.482655	0.819177		BLorSD:Time	0.682649	11	0.062059	1.43876	0.162897			BLorSD:Time	0.249554	6	0.0415923
Error:Time	0.817061	72	0.0113481	1	0.5		Error:Time	3.96208	132	0.0300158	1	0.5			Error:Time	1.91571	66	0.029026	1	0.5		Error:Time	2.15008	121	0.0177692	1	0.5				Error:Time	0.856533	72	0.0118963	1	0.5		Error:Time	5.69366	132	0.0431338	1	0.5			Error:Time	2.21172	72	0.0307184
REM							REM								REM							REM									REM							REM								REM
	SumSq	DF	MeanSq	F	pValue			SumSq	DF	MeanSq	F	pValue				SumSq	DF	MeanSq	F	pValue			SumSq	DF	MeanSq	F	pValue					SumSq	DF	MeanSq	F	pValue			SumSq	DF	MeanSq	F	pValue				SumSq	DF	MeanSq
(Intercept)	0.907183	1	0.907183	801.858	2.33276e-12		(Intercept)	0.189641	1	0.189641	152.926	3.45668e-08			(Intercept)	0.772494	1	0.772494	275.682	3.89508e-09		(Intercept)	0.098873	1	0.098873	105.432	5.67249e-07				(Intercept)	0.800012	1	0.800012	424.857	9.80705e-11		(Intercept)	0.156716	1	0.156716	237.862	2.82704e-09			(Intercept)	0.663259	1	0.663259
BLorSD	0.00905901	1	0.00905901	8.00725	0.015184		BLorSD	0.0127655	1	0.0127655	10.294	0.00751406			BLorSD	0.00600317	1	0.00600317	2.14236	0.171263		BLorSD	0.0087513	1	0.0087513	9.33183	0.0109531				BLorSD	0.0014307	1	0.0014307	0.759793	0.400497		BLorSD	0.0104765	1	0.0104765	15.9011	0.00180142			BLorSD	0.000193701	1	0.000193701
Error	0.0135762	12	0.00113135	1	0.5		Error	0.014881	12	0.00124008	1	0.5			Error	0.0308233	11	0.00280212	1	0.5		Error	0.0103157	11	0.00093779	1	0.5				Error	0.0225962	12	0.00188301	1	0.5		Error	0.00790623	12	0.000658853	1	0.5			Error	0.0192502	12	0.00160418
(Intercept):Time	0.0289841	6	0.00483068	4.09645	0.00136439		(Intercept):Time	0.0494397	11	0.00449452	5.06301	1.4336e-06			(Intercept):Time	0.024153	6	0.00402549	2.9249	0.0136503		(Intercept):Time	0.0361231	11	0.00328392	5.71718	2.26408e-07				(Intercept):Time	0.0442374	6	0.00737289	5.94964	4.36056e-05		(Intercept):Time	0.0686358	11	0.00623962	6.64499	9.02502e-09			(Intercept):Time	0.038042	6	0.00634033
BLorSD:Time	0.00806551	6	0.00134425	1.13994	0.34826		BLorSD:Time	0.0284889	11	0.0025899	2.91748	0.00177821			BLorSD:Time	0.0128227	6	0.00213711	1.55281	0.175053		BLorSD:Time	0.00928748	11	0.000844317	1.46992	0.151454				BLorSD:Time	0.00505687	6	0.000842811	0.680116	0.666121		BLorSD:Time	0.011086	11	0.00100782	1.07329	0.387591			BLorSD:Time	0.0218784	6	0.00364641
Error:Time	0.0849049	72	0.00117923	1	0.5		Error:Time	0.117179	132	0.000887717	1	0.5			Error:Time	0.0908348	66	0.00137628	1	0.5		Error:Time	0.0695017	121	0.000574395	1	0.5				Error:Time	0.0892236	72	0.00123922	1	0.5		Error:Time	0.123947	132	0.000938995	1	0.5			Error:Time	0.112601	72	0.0015639
[truncated: 8 more columns]

## Sheet: Figure 5 
RECOVERY DAY TIME IN STATE									RECOVERY DAY TIME IN STATE
LIGHT PERIOD									DARK PERIOD
WAKE									WAKE
	SumSq	DF	MeanSq	F	pValue					SumSq	DF	MeanSq	F	pValue
(Intercept)	20.0437	1	20.0437	996.845	1.91706e-20				(Intercept)	159.276	1	159.276	4029.13	2.44906e-27
Genotype	0.305997	1	0.305997	15.2183	0.000718995				Genotype	0.519187	1	0.519187	13.1337	0.00142363
Sex	0.32068	1	0.32068	15.9485	0.000571606				Sex	0.00458279	1	0.00458279	0.115929	0.736583
Genotype:Sex	0.154475	1	0.154475	7.68259	0.0108509				Genotype:Sex	0.130743	1	0.130743	3.30737	0.0820165
Error	0.462464	23	0.0201071	1	0.5				Error	0.909212	23	0.039531	1	0.5
(Intercept):Time	1.2034	6	0.200567	8.62161	5.75331e-08				(Intercept):Time	4.68303	11	0.42573	8.89008	2.35982e-13
Genotype:Time	1.05234	6	0.175391	7.53936	5.27164e-07				Genotype:Time	0.721477	11	0.0655888	1.36962	0.187482
Sex:Time	0.175692	6	0.0292819	1.25872	0.280519				Sex:Time	0.435749	11	0.0396136	0.827209	0.612906
Genotype:Sex:Time	0.11563	6	0.0192717	0.828414	0.549818				Genotype:Sex:Time	0.248814	11	0.0226195	0.472339	0.919304
Error(Time)	3.21034	138	0.0232633	1	0.5				Error(Time)	12.1157	253	0.0478882	1	0.5
NREM									NREM
	SumSq	DF	MeanSq	F	pValue					SumSq	DF	MeanSq	F	pValue
(Intercept)	62.9188	1	62.9188	4051.89	2.29629e-27				(Intercept)	21.6826	1	21.6826	749.557	4.68878e-19
Genotype	0.239556	1	0.239556	15.4271	0.000673019				Genotype	0.459781	1	0.459781	15.8944	0.000581323
Sex	0.210479	1	0.210479	13.5546	0.00123581				Sex	0.00586074	1	0.00586074	0.202603	0.656842
Genotype:Sex	0.133566	1	0.133566	8.60146	0.00747796				Genotype:Sex	0.101301	1	0.101301	3.50192	0.0740723
Error	0.35715	23	0.0155283	1	0.5				Error	0.665328	23	0.0289273	1	0.5
(Intercept):Time	0.807634	6	0.134606	7.78988	3.14209e-07				(Intercept):Time	3.35428	11	0.304935	8.63146	6.02135e-13
Genotype:Time	0.765656	6	0.127609	7.38499	7.26157e-07				Genotype:Time	0.535978	11	0.0487253	1.37922	0.182791
Sex:Time	0.0833642	6	0.013894	0.804073	0.568373				Sex:Time	0.312674	11	0.0284249	0.804593	0.635471
Genotype:Sex:Time	0.0740209	6	0.0123368	0.713954	0.63894				Genotype:Sex:Time	0.176204	11	0.0160186	0.45342	0.92988
Error(Time)	2.38458	138	0.0172796	1	0.5				Error(Time)	8.93806	253	0.0353283	1	0.5
REM									REM
	SumSq	DF	MeanSq	F	pValue					SumSq	DF	MeanSq	F	pValue
(Intercept)	1.71083	1	1.71083	2216.87	2.24252e-24				(Intercept)	0.466315	1	0.466315	325.643	4.49204e-15
Genotype	0.00406095	1	0.00406095	5.2621	0.0312618				Genotype	0.001789	1	0.001789	1.24932	0.275222
Sex	0.0115574	1	0.0115574	14.9759	0.000776748				Sex	7.53605e-05	1	7.53605e-05	0.0526268	0.820582
Genotype:Sex	0.000759911	1	0.000759911	0.984677	0.331372				Genotype:Sex	0.00189089	1	0.00189089	1.32047	0.262317
Error	0.0177499	23	0.000771736	1	0.5				Error	0.0329355	23	0.00143198	1	0.5
(Intercept):Time	0.0544132	6	0.00906886	8.4847	7.59174e-08				(Intercept):Time	0.112699	11	0.0102453	8.07431	4.60549e-12
Genotype:Time	0.0305033	6	0.00508389	4.75642	0.000195022				Genotype:Time	0.0189812	11	0.00172556	1.35991	0.192331
Sex:Time	0.0227316	6	0.00378859	3.54455	0.00270048				Sex:Time	0.0150464	11	0.00136785	1.078	0.379405
Genotype:Sex:Time	0.00600149	6	0.00100025	0.935818	0.471505				Genotype:Sex:Time	0.00848222	11	0.000771111	0.60771	0.8217
Error(Time)	0.147501	138	0.00106885	1	0.5				Error(Time)	0.321027	253	0.00126888	1	0.5
Post hoc comparison t-test
LIGHT PERIOD									DARK PERIOD
Sex	Genotype_1	Genotyope_2	Differences	StdErr	p_Val_unadj	pValue_adj			Sex	Genotype_1	Genotyope_2	Differences	StdErr	p_Val_unadj	pValue_adj
'F'	'Mut'	'WT'	0.137959	0.0286479	7.37168e-05	0.000147434			'F'	'Mut'	'WT'	0.0399735	0.0306792	0.205486	0.205486
'M'	'Mut'	'WT'	0.0233485	0.0298176	0.441591	0.441591			'M'	'Mut'	'WT'	0.120505	0.0319319	0.000984874	0.00196975
'Mut'	'F'	'M'	0.139872	0.0298176	0.000100572	0.000201144			NA
'WT'	'F'	'M'	0.0252608	0.0286479	0.387025	0.387025
'F'	'Mut'	'WT'	-0.124649	0.0251755	5.2647e-05	0.000105294			'F'	'Mut'	'WT'	-0.0400661	0.026244	0.140476	0.140476
'M'	'Mut'	'WT'	-0.0180763	0.0262035	0.497194	0.497194			'M'	'Mut'	'WT'	-0.110952	0.0273156	0.000482375	0.000964749
'Mut'	'F'	'M'	-0.120178	0.0262035	0.00013052	0.000261039			NA
'WT'	'F'	'M'	-0.0136054	0.0251755	0.5941	0.5941
'F'	'Mut'	'WT'	-0.0133107	0.00561243	0.0264612	0.0529223			NA
'M'	'Mut'	'WT'	-0.00527211	0.00584161	0.376141	0.376141
'Mut'	'F'	'M'	-0.0196939	0.00584161	0.00263535	0.00527071			NA
'WT'	'F'	'M'	-0.0116553	0.00561243	0.0491871	0.0491871

## Sheet: Supp_S1
same as main figure 1 stats

## Sheet: Supp_S2
BASELINE BOUT NUMBER								BASELINE BOUT NUMBER									BASELINE BOUT DURATION								BASELINE BOUT DURATION
LIGHT PERIOD								DARK PERIOD									LIGHT PERIOD								DARK PERIOD
WAKE								WAKE									WAKE								WAKE
'Source'	'Sum Sq.'	'd.f.'	'Singular?'	'Mean Sq.'	'F'	'Prob>F'		'Source'	'Sum Sq.'	'd.f.'	'Singular?'	'Mean Sq.'	'F'	'Prob>F'			'Source'	'Sum Sq.'	'd.f.'	'Singular?'	'Mean Sq.'	'F'	'Prob>F'		'Source'	'Sum Sq.'	'd.f.'	'Singular?'	'Mean Sq.'	'F'	'Prob>F'
'Sex'	99.6915	1	0	99.6915	14.9708	0.000732798		'Sex'	3.9375	1	0	3.9375	0.175017	0.679411			'Sex'	0.345028	1	0	0.345028	4.53375	0.043691		'Sex'	1.61293	1	0	1.61293	0.238792	0.629515
'Genotype'	10.7302	1	0	10.7302	1.61136	0.216472		'Genotype'	49.7778	1	0	49.7778	2.21256	0.149913			'Genotype'	0.888094	1	0	0.888094	11.6698	0.00226605		'Genotype'	22.772	1	0	22.772	3.37137	0.0787582
'Sex:Genotype'	128.571	1	0	128.571	19.3077	0.000193919		'Sex:Genotype'	84.0089	1	0	84.0089	3.73409	0.0651989			'Sex:Genotype'	0.581265	1	0	0.581265	7.63796	0.0108009		'Sex:Genotype'	52.7344	1	0	52.7344	7.80727	0.010065
'Error'	159.817	24	0	6.65906				'Error'	539.948	24	0	22.4979					'Error'	1.82645	24	0	0.0761021				'Error'	162.109	24	0	6.75453
'Total'	398.811	27	0					'Total'	677.673	27	0						'Total'	3.64084	27	0					'Total'	239.228	27	0
NREM								NREM									NREM								NREM
'Source'	'Sum Sq.'	'd.f.'	'Singular?'	'Mean Sq.'	'F'	'Prob>F'		'Source'	'Sum Sq.'	'd.f.'	'Singular?'	'Mean Sq.'	'F'	'Prob>F'			'Source'	'Sum Sq.'	'd.f.'	'Singular?'	'Mean Sq.'	'F'	'Prob>F'		'Source'	'Sum Sq.'	'd.f.'	'Singular?'	'Mean Sq.'	'F'	'Prob>F'
'Sex'	26.5201	1	0	26.5201	1.673	0.208169		'Sex'	0.0357143	1	0	0.0357143	0.00107734	0.974087			'Sex'	0.261516	1	0	0.261516	5.70588	0.0251233		'Sex'	0.181727	1	0	0.181727	3.03043	0.094524
'Genotype'	117.738	1	0	117.738	7.42742	0.0117999		'Genotype'	33.9534	1	0	33.9534	1.02423	0.321614			'Genotype'	0.0449827	1	0	0.0449827	0.981452	0.331724		'Genotype'	0.492473	1	0	0.492473	8.21232	0.00851845
'Sex:Genotype'	65.2701	1	0	65.2701	4.11751	0.053673		'Sex:Genotype'	176.671	1	0	176.671	5.32938	0.0298947			'Sex:Genotype'	0.293774	1	0	0.293774	6.40968	0.0183104		'Sex:Genotype'	0.00172555	1	0	0.00172555	0.0287747	0.866722
'Error'	380.444	24	0	15.8519				'Error'	795.607	24	0	33.1503					'Error'	1.09999	24	0	0.0458328				'Error'	1.43922	24	0	0.0599675
'Total'	589.973	27	0					'Total'	1006.27	27	0						'Total'	1.70026	27	0					'Total'	2.11515	27	0
REM								REM									REM								REM
'Source'	'Sum Sq.'	'd.f.'	'Singular?'	'Mean Sq.'	'F'	'Prob>F'		'Source'	'Sum Sq.'	'd.f.'	'Singular?'	'Mean Sq.'	'F'	'Prob>F'			'Source'	'Sum Sq.'	'd.f.'	'Singular?'	'Mean Sq.'	'F'	'Prob>F'		'Source'	'Sum Sq.'	'd.f.'	'Singular?'	'Mean Sq.'	'F'	'Prob>F'
'Sex'	0.0992063	1	0	0.0992063	0.108686	0.744505		'Sex'	1.5873	1	0	1.5873	4.06349	0.0551476			'Sex'	0.0668172	1	0	0.0668172	4.4126	0.0463622		'Sex'	0.0119711	1	0	0.0119711	0.432316	0.517112
'Genotype'	0.194444	1	0	0.194444	0.213024	0.648563		'Genotype'	0.0803571	1	0	0.0803571	0.205714	0.654222			'Genotype'	0.022544	1	0	0.022544	1.4888	0.234257		'Genotype'	0.0588811	1	0	0.0588811	2.12639	0.157745
'Sex:Genotype'	1.14683	1	0	1.14683	1.25641	0.273423		'Sex:Genotype'	5.28671	1	0	5.28671	13.534	0.00118108			'Sex:Genotype'	0.0468815	1	0	0.0468815	3.09605	0.091226		'Sex:Genotype'	0.0517679	1	0	0.0517679	1.86951	0.184201
'Error'	21.9067	24	0	0.912781				'Error'	9.375	24	0	0.390625					'Error'	0.363417	24	0	0.0151424				'Error'	0.664575	24	0	0.0276906
'Total'	23.3472	27	0					'Total'	16.3294	27	0						'Total'	0.499659	27	0					'Total'	0.787195	27	0
LIGHT PERIOD								DARK PERIOD									LIGHT PERIOD								DARK PERIOD
post hoc t-test								post hoc t-test									post hoc t-test								post hoc t-test
WAKE		p_Value_unadjusted	p_Value_adjusted					WAKE		p_value_unadjusted	p_Value_adjusted						WAKE		p_Value_unadjusted	p_Value_adjusted					WAKE		p_Value_unadjusted	p_Value_adjusted
GENOTYPE	F_WTvsMut	0.0297193	0.0396257					GENOTYPE	F_WTvsMut	NA	NA						GENOTYPE	F_WTvsMut	0.53564	0.569177					GENOTYPE	F_WTvsMut	0.0216441	0.0432881
GENOTYPE	M_WtvsMut	0.00326542	0.00653085					GENOTYPE	M_WtvsMut	NA	NA						GENOTYPE	M_WtvsMut	0.00367296	0.0146918					GENOTYPE	M_WtvsMut	0.337541	0.337541
SEX	WT_MvsF	0.726194	0.726194					SEX	WT_MvsF	NA	NA						SEX	WT_MvsF	0.569177	0.569177					SEX	WT_MvsF	0.100145	0.133527
SEX	Mut_MvsF	5.63467e-05	0.000225387					SEX	Mut_MvsF	NA	NA						SEX	Mut_MvsF	0.0130559	0.0261117					SEX	Mut_MvsF	0.0117836	0.0432881
NREM								NREM									NREM								NREM
GENOTYPE	F_WTvsMut	0.535132	0.535132					GENOTYPE	F_WTvsMut	0.0347778	0.139111						GENOTYPE	F_WTvsMut	0.186775	0.249033					GENOTYPE	F_WTvsMut	0.0798502	0.0798502
GENOTYPE	M_WtvsMut	0.0150177	0.0300354					GENOTYPE	M_WtvsMut	0.383351	0.383351						GENOTYPE	M_WtvsMut	0.0566009	0.113202					GENOTYPE	M_WtvsMut	0.0537302	0.0798502
SEX	WT_MvsF	NA	NA					SEX	WT_MvsF	0.179274	0.239032						SEX	WT_MvsF	0.928622	0.928622					SEX	WT_MvsF	NA	NA
SEX	Mut_MvsF	NA	NA					SEX	Mut_MvsF	0.0760399	0.15208						SEX	Mut_MvsF	0.00194286	0.00777145					SEX	Mut_MvsF	NA	NA
REM								REM									REM								REM
GENOTYPE	F_WTvsMut	NA	NA					GENOTYPE	F_WTvsMut	0.0351401	0.0468535						GENOTYPE	F_WTvsMut	NA	NA					GENOTYPE	F_WTvsMut	NA	NA
GENOTYPE	M_WtvsMut	NA	NA					GENOTYPE	M_WtvsMut	0.00664723	0.0132945						GENOTYPE	M_WtvsMut	NA	NA					GENOTYPE	M_WtvsMut	NA	NA
SEX	WT_MvsF	NA	NA					SEX	WT_MvsF	0.192091	0.192091						SEX	WT_MvsF	0.787658	0.787658					SEX	WT_MvsF	NA	NA
SEX	Mut_MvsF	NA	NA					SEX	Mut_MvsF	0.00389171	0.0132945						SEX	Mut_MvsF	0.030163	0.060326					SEX	Mut_MvsF	NA	NA

## Sheet: Supp_S3
same as main figure 5 stats

## Sheet: Supp_S4
RECOVERY DAY BOUT NUMBER								RECOVERY DAY BOUT NUMBER									RECOVERY DAY BOUT DURATION								RECOVERY DAY BOUT DURATION
LIGHT PERIOD								DARK PERIOD									LIGHT PERIOD								DARK PERIOD
WAKE								WAKE									WAKE								WAKE
'Source'	'Sum Sq.'	'd.f.'	'Singular?'	'Mean Sq.'	'F'	'Prob>F'		'Source'	'Sum Sq.'	'd.f.'	'Singular?'	'Mean Sq.'	'F'	'Prob>F'			'Source'	'Sum Sq.'	'd.f.'	'Singular?'	'Mean Sq.'	'F'	'Prob>F'		'Source'	'Sum Sq.'	'd.f.'	'Singular?'	'Mean Sq.'	'F'	'Prob>F'
'Sex'	25.7493	1	0	25.7493	3.49826	0.0742136		'Sex'	3.85032	1	0	3.85032	0.408323	0.529135			'Sex'	0.223268	1	0	0.223268	1.32022	0.262362		'Sex'	1.6559	1	0	1.6559	0.560135	0.461791
'Genotype'	4.23885	1	0	4.23885	0.575884	0.455638		'Genotype'	3.47636	1	0	3.47636	0.368664	0.549681			'Genotype'	1.60462	1	0	1.60462	9.48841	0.00528826		'Genotype'	3.93259	1	0	3.93259	1.33026	0.260604
'Sex:Genotype'	50.9458	1	0	50.9458	6.92141	0.0149391		'Sex:Genotype'	34.8956	1	0	34.8956	3.70064	0.0668547			'Sex:Genotype'	0.00930929	1	0	0.00930929	0.0550473	0.816579		'Sex:Genotype'	12.6764	1	0	12.6764	4.288	0.0497874
'Error'	169.294	23	0	7.36061				'Error'	216.881	23	0	9.4296					'Error'	3.88963	23	0	0.169114				'Error'	67.9937	23	0	2.95625
'Total'	245.743	26	0					'Total'	259.56	26	0						'Total'	5.77277	26	0					'Total'	86.3205	26	0
NREM								NREM									NREM								NREM
'Source'	'Sum Sq.'	'd.f.'	'Singular?'	'Mean Sq.'	'F'	'Prob>F'		'Source'	'Sum Sq.'	'd.f.'	'Singular?'	'Mean Sq.'	'F'	'Prob>F'			'Source'	'Sum Sq.'	'd.f.'	'Singular?'	'Mean Sq.'	'F'	'Prob>F'		'Source'	'Sum Sq.'	'd.f.'	'Singular?'	'Mean Sq.'	'F'	'Prob>F'
'Sex'	0.34381	1	0	0.34381	0.0139721	0.906933		'Sex'	106.987	1	0	106.987	5.34062	0.0301448			'Sex'	0.261164	1	0	0.261164	2.20657	0.151003		'Sex'	0.503019	1	0	0.503019	8.49315	0.00780771
'Genotype'	111.86	1	0	111.86	4.54588	0.0438994		'Genotype'	82.2267	1	0	82.2267	4.10461	0.0545185			'Genotype'	0.0390112	1	0	0.0390112	0.329604	0.571465		'Genotype'	0.0435556	1	0	0.0435556	0.735408	0.399984
'Sex:Genotype'	20.1819	1	0	20.1819	0.820174	0.374519		'Sex:Genotype'	71.414	1	0	71.414	3.56486	0.071694			'Sex:Genotype'	0.553814	1	0	0.553814	4.67916	0.041167		'Sex:Genotype'	0.0318263	1	0	0.0318263	0.537367	0.470932
'Error'	565.959	23	0	24.6069				'Error'	460.753	23	0	20.0328					'Error'	2.72223	23	0	0.118358				'Error'	1.36221	23	0	0.0592265
'Total'	695.769	26	0					'Total'	730.255	26	0						'Total'	3.53038	26	0					'Total'	1.94361	26	0
REM								REM									REM								REM
'Source'	'Sum Sq.'	'd.f.'	'Singular?'	'Mean Sq.'	'F'	'Prob>F'		'Source'	'Sum Sq.'	'd.f.'	'Singular?'	'Mean Sq.'	'F'	'Prob>F'			'Source'	'Sum Sq.'	'd.f.'	'Singular?'	'Mean Sq.'	'F'	'Prob>F'		'Source'	'Sum Sq.'	'd.f.'	'Singular?'	'Mean Sq.'	'F'	'Prob>F'
'Sex'	2.56111	1	0	2.56111	4.15177	0.0532551		'Sex'	0.125952	1	0	0.125952	0.422221	0.522268			'Sex'	0.0129406	1	0	0.0129406	0.904855	0.351373		'Sex'	0.00797218	1	0	0.00797218	0.300822	0.588652
'Genotype'	0.832828	1	0	0.832828	1.35008	0.25718		'Genotype'	0.440238	1	0	0.440238	1.47578	0.236761			'Genotype'	0.216885	1	0	0.216885	15.1654	0.000731197		'Genotype'	1.2043e-05	1	0	1.2043e-05	0.000454432	0.983176
'Sex:Genotype'	0.109329	1	0	0.109329	0.177232	0.677671		'Sex:Genotype'	1.56214	1	0	1.56214	5.23666	0.0316336			'Sex:Genotype'	0.00934129	1	0	0.00934129	0.653175	0.42726		'Sex:Genotype'	0.0541504	1	0	0.0541504	2.04331	0.16632
'Error'	14.188	23	0	0.616872				'Error'	6.86111	23	0	0.298309					'Error'	0.328931	23	0	0.0143013				'Error'	0.60953	23	0	0.0265013
'Total'	17.5253	26	0					'Total'	8.87963	26	0						'Total'	0.575549	26	0					'Total'	0.670339	26	0
LIGHT PERIOD								DARK PERIOD									LIGHT PERIOD								DARK PERIOD
post hoc t-test								post hoc t-test									post hoc t-test								post hoc t-test
WAKE		p_Value_unadjusted	p_Value_adjusted					WAKE		p_Value_unadjusted	p_Value_adjusted						WAKE		p_value_unadjusted	p_Value_adjusted					WAKE		p_value_unadjusted	p_Value_adjusted
GENOTYPE	F_WTvsMut	0.289721	0.386294					GENOTYPE	F_WTvsMut	NA	NA						GENOTYPE	F_WTvsMut	0.133903	0.133903					GENOTYPE	F_WTvsMut	0.568121	0.568121
GENOTYPE	M_WtvsMut	0.00556811	0.0222724					GENOTYPE	M_WtvsMut	NA	NA						GENOTYPE	M_WtvsMut	0.0016868	0.0033736					GENOTYPE	M_WtvsMut	0.0219324	0.0877295
SEX	WT_MvsF	0.572166	0.572166					SEX	WT_MvsF	NA	NA						SEX	WT_MvsF	NA	NA					SEX	WT_MvsF	0.0471138	0.0942276
SEX	Mut_MvsF	0.0131228	0.0262456					SEX	Mut_MvsF	NA	NA						SEX	Mut_MvsF	NA	NA					SEX	Mut_MvsF	0.414306	0.552408
NREM		p_value_unadjusted	p_Value_adjusted					NREM		p_Value_unadjusted	p_Value_adjusted						NREM								NREM
GENOTYPE	F_WTvsMut	0.404993	0.404993					GENOTYPE	F_WTvsMut	NA	NA						GENOTYPE	F_WTvsMut	0.266376	0.355168					GENOTYPE	F_WTvsMut	NA	NA
GENOTYPE	M_WtvsMut	0.0529358	0.105872					GENOTYPE	M_WtvsMut	NA	NA						GENOTYPE	M_WtvsMut	0.0889971	0.177994					GENOTYPE	M_WtvsMut	NA	NA
SEX	WT_MvsF	NA	NA					SEX	WT_MvsF	0.0115033	0.0230066						SEX	WT_MvsF	0.658635	0.658635					SEX	WT_MvsF	0.0245499	0.0490998
SEX	Mut_MvsF	NA	NA					SEX	Mut_MvsF	0.770561	0.770561						SEX	Mut_MvsF	0.0174315	0.069726					SEX	Mut_MvsF	0.148314	0.148314
REM		p_value_unadjusted	p_Value_adjusted					REM		p_Value_unadjusted	p_Value_adjusted						REM								REM
GENOTYPE	F_WTvsMut	NA	NA					GENOTYPE	F_WTvsMut	0.448997	0.448997						GENOTYPE	F_WTvsMut	0.00735788	0.0147158					GENOTYPE	F_WTvsMut	NA	NA
GENOTYPE	M_WtvsMut	NA	NA					GENOTYPE	M_WtvsMut	0.0350529	0.140212						GENOTYPE	M_WtvsMut	0.0433505	0.0433505					GENOTYPE	M_WtvsMut	NA	NA
SEX	WT_MvsF	NA	NA					SEX	WT_MvsF	0.216874	0.289165						SEX	WT_MvsF	NA	NA					SEX	WT_MvsF	NA	NA
SEX	Mut_MvsF	NA	NA					SEX	Mut_MvsF	0.0890314	0.178063						SEX	Mut_MvsF	NA	NA					SEX	Mut_MvsF	NA	NA
